# Supplementary material for: Leisure Screen Time, Internet Gaming Disorder, and Mental Health Among Chinese Adolescents: Large-Scale Cross-Sectional Study
Source: J Med Internet Res. 2026 Jan 15;28:e80737. doi: 10.2196/80737 (PMC12856396; doi:10.2196/80737)
Supplement: Multimedia Appendix 1 [file jmir_v28i1e80737_app1.xlsx]

## Sheet: Surporting information
A ssociations between screen-based behaviorsand mental health among Chinese adolescents: a cross-sectional study
Table S1	Basic characteristics of adolescents according to mental health.
Table S2	Associations between LST (quartiles) and mental health (P < .05).
Table S3	Associations between LST and IGD (P < .05).
Table S4	Indenpendet associations between LST and IGD with mental health using raw data (P < .05/5).
Table S5	Associations between LST (quartiles) and mental health using raw data (P < 0.05).
Table S6	Associations between LST and IGD using raw data (P < .05).
Table S7	Subgroup analysis of the association between LST and mental health (P < .05/5).
Table S8	Subgroup analysis of the association between IGD and mental health (P < .05/5).
Table S9	Subgroup analysis of the association between LSTand mental health using raw data (P < .05/5).
Table S10	Subgroup analysis of the association between IGD and mental health using raw data (P < .05/5).
Table S11	Joint assciation of LST and IGD on mental health using raw data (P < .05/5).
Table S12	Interaction effect of LST and IGD on mental health disorders using raw data.
Table S13	Independent associations between LST, IGD, and mental health outcomes using modified Poisson regression (P < .05/5).
Table S14	Associations between LST (quartiles) and mental health using using modified Poisson regression (P < .05).
Table S15	Joint assciation of LST and IGD on mental health using using modified Poisson regression (P < .05/5).
Table S16	Subgroup analysis of the association between LST and mental health using modified Poisson regression (P < .05/5).
Table S17	Subgroup analysis of the association between IGD and mental health using modified Poisson regression (P < .05/5).
Table S18	Associations between LST, IGD, and mental health outcomes using multilevel models (P < .05/5)
Table S19	Joint associations of LST and IGD with mental health disorders using multilevel models (P < .05/5).
Table S20	Comparison of multiple testing correction methods.

## Sheet: Table S1
Table S1: Basic characteristics of adolescents according to mental health.
Variables	Total (n=13240)	Mental disorders	Non-Mental disorders	t/χ2	P	Psychological distress (n=1091)	Non-Psychological distress (n=12149)	t/χ2	P	Depression (n=2733)	Non-Depression (n=10507)	t/χ2	P value	Paranoia (n=3760)	Non-Paranoia (n=9480)	t/χ2	P value	Insomnia (n=4677)	Non-Insomnia (n=8563)	t/χ2	P value	Suicidal ideation (n=3155)	Non-Suicidal ideation (n=10085)	t/χ2	P value
		(n=7387)	(n=5853)
Age, mean (SD)	15.4 (1.57)	15.5 (1.53)	15.3 (1.61)	-5.4378	< .001	15.4 (1.56)	15.4 (1.57)	0.6	0.565	15.5 (1.53)	15.4 (1.58)	-2.9	0.003	15.4 (1.57)	15.4 (1.57)	0.8	0.412	15.6 (1.49)	15.3 (1.61)	-9.4	< .001	15.2 (1.59)	15.4 (1.56)	7.4	< .001
Sex, n (%)				130.78	< .001			100.1	< .001			185.9	< .001			21.7	< .001			46.6	< .001			363.3	< .001
Males	6581 (49.7)	3345 (45.3)	3236 (55.3)			384 (35.2)	6197 (51.0)			1041 (38.0)	5540 (52.7)			1748 (46.5)	4833 (51.0)			2137 (45.7)	4444 (51.9)			1101 (34.9)	5480 (54.3)
Females	6659 (50.3)	4042 (54.7)	2617 (44.7)			707 (64.8)	5952(49.0)			1692 (62.0)	4967 (47.3)			2012 (53.5)	4647 (49.0)			2540 (54.3)	4119 (48.1)			2054 (65.1)	4605 (45.7)
Area, n (%)				4.8	0.028			0.4	0.525			1.1	0.301			8	0.005			1	0.321			11.3	0.001
Urban	5293 (40.0)	3015 (40.8)	2278 (38.9)			446 (40.8)	4847 (39.9)			1069 (39.1)	4224 (40.2)			1575 (41.9)	3718 (39.2)			1843 (39.4)	3450 (40.3)			1342 (42.5)	3951 (39.2)
Rural	7947 (60.0)	4372 (59.2)	3575 (61.1)			645 (59.2)	7302 (60.1)			1664 (60.9)	6283 (59.8)			2185 (58.1)	5762 (60.8)			2834 (60.6)	5113 (59.7)			1813 (57.5)	6134 (60.8)
Economic status, n (%)				0.7	0.407			1.1	0.285			0.6	0.454			0.6	0.433			3	0.083			0.71	0.4
High-income	994 (7.5)	542 (7.3)	452 (7.7)			73(6.7)	921 (7.6)			196 (7.2)	798 (7.6)			293 (7.8)	701 (7.4)			326 (7.0)	668 (7.8)			226 (7.2)	768 (7.6)
Low- to middle- income	12264 (92.5)	6845 (92.7)	5401 (92.3)			1018 (93.3)	11228 (92.4)			2537 (92.8)	9709 (92.4)			3467 (92.2)	8779 (92.6)			4351 (93.0)	7895 (92.2)			2929 (92.8)	9317 (92.4)
Single child, n (%)				8.3	0.004			2.3	0.128			9.2	0.002			3.6	0.059			6.5	0.011			2.3	0.133
Yes	4697 (35.5)	2542 (34.4)	2155 (36.8)			364 (33.3)	4333 (35.7)			902 (33.0)	3795 (36.1)			1287 (34.2)	3410(36.0)			1592 (34.0)	3105 (36.3)			1084 (34.4)	3613 (35.8)
No	8543 (64.5)	4845 (65.6)	3698 (63.2)			727 (66.7)	7816 (64.3)			1831 (67.0)	6712 (63.9)			2473 (65.8)	6070 (64.0)			3085 (66.0)	5458 (63.7)			2071 (65.6)	6472 (64.2)
Caretaker, n (%)				20	< .001			6.6	0.01			17.5	< .001			14.4	< .001			22.5	< .001			23.7	< .001
Parents or others	7191 (54.3)	4945 (66.9)	4131 (70.6)			710(65.1)	8366 (68.9)			1783 (65.2)	7293 (69.4)			2486 (66.1)	6590 (69.5)			3085 (66.0)	5991 (70.0)			2052 (65.0)	7024 (69.6)
One parent	4164 (31.5)	2242 (33.1)	1722 (29.4)			381 (34.9)	3783 (31.1)			950 (34.8)	3214 (30.6)			1274 (33.9)	2890 (30.5)			1592 (34.0)	2572 (30.0)			1103 (35.0)	3061 (30.4)
Father's educational level, n (%)				9.1	0.011			0.7	0.696			11	0.004			0.4	0.828			21.2				1.2	0.537
Junior and below	7346 (55.3)	4476 (60.6)	3317 (56.7)			616(56.5)	6730 (55.4)			1593 (58.3)	5753 (54.7)			2071 (55.1)	5275 (55.6)			2718 (58.1)	4628 (54.0)			1745 (55.3)	5601 (55.5)
High or vocational	3713 (28.0)	1954 (26.5)	1677 (28.7)			294 (26.9)	3419 (28.1)			720 (26.3)	2993 (28.5)			1061 (28.2)	2652 (28.0)			1251 (26.8)	2462 (28.8)			871 (27.6)	2842 (28.2)
College and above	2181 (16.7)	957 (13.0)	859 (14.7)			181 (16.6)	2000 (16.5)			420 (15.4)	1761 (16.8)			628 (16.7)	1553 (16.4)			708 (15.1)	1473 (17.2)			539 (17.1)	1642 (16.3)
Mother's educational level, n (%)				21.3	< .001			1.8	0.407			7.4	0.024			1	0.598			29	< .001			6.1	0.048
Junior and below	7793 (58.9)	663 (60.8)	7130 (58.7)			663 (60.8)	7130 (58.7)			1668 (61.0)	6125 (58.3)			2212 (58.8)	5581 (58.9)			2893 (61.9)	4900 (57.2)			1883 (59.7)	5910 (58.6)
High or vocational	3631 (27.4)	286 (26.2)	3345 (27.5)			286 (26.2)	3345 (27.5)			698 (25.5)	2933 (27.9)			1016 (27.0)	2615 (27.6)			1214 (25.9)	2417 (28.2)			815 (25.8)	2816 (27.9)
College and above	1816 (13.7)	142 (13.0)	1674 (13.8)			142 (13.0)	1674 (13.8)			367 (13.4)	1449 (13.8)			532 (14.1)	1284 (13.5)			570 (12.2)	1246 (14.6)			457 (14.5)	1359 (13.5)
BMI (kg/m2), mean (SD)	19.9 (3.27)	19.9 (3.30)	20.0 (3.24)	1.9	0.063	19.7 (3.36)	19.9 (3.26)	1.9	0.055	19.8 (3.37)	19.9 (3.25)	1.3	0.206	19.8 (3.33)	20.0 (3.25)	1.7204	0.0854	19.9 (3.28)	19.9 (3.27)	0.64424	0.5194	19.7 (3.26)	20.0 (3.27)	4.0772	< .001
Smoking				38.6	< .001			14.1	< .001			30.3	< .001			28.5	< .001			59.3	< .001			8.9	< .001
No	12228 (92.4)	6728 (91.1)	5500 (94.0)			976 (89.5)	11252 (92.6)			2456 (89.9)	9772 (93.0)			3399 (90.5)	8829 (93.1)			4207 (90.0)	8021 (93.7)			2875 (91.1)	9353 (92.8)
Yes	1012 (7.6)	659 (8.9)	353 (6.0)			115 (10.5)	897 (7.4)			277 (10.1)	735 (7.0)			361 (9.5)	651 (6.9)			470 (10.0)	542 (6.3)			280 (8.9)	732 (7.2)
Drinking, n (%)				158	< .001			52.8	< .001			117.8	< .001			135.3	< .001			122.4	< .001			100.7	< .001
No	11431 (86.3)	6131 (83.0)	5300 (90.6)			863 (78.9)	10568 (87.0)			2186 (80.1)	9245 (88.0)			3039 (80.8)	8392 (88.5)			3829 (81.9)	7602 (88.8)			2555 (81.0)	8876 (88.0)
Yes	1809 (13.7)	1256 (17.0)	553 (9.4)			228 (21.1)	1581 (13.0)			547 (19.9)	1262 (12.0)			721 (19.2)	1088 (11.5)			848 (18.1)	961 (11.2)			600 (19.0)	1209 (12.0）
Academic performance, n (%)				124.3	< .001			135.4	< .001			176.2	< .001			43.2	< .001			79.6	< .001			130.1	< .001
Low	4477 (33.8)	2797 (37.9)	1680 (28.7)			543 (49.8)	3934 (32.4)			1216 (44.5)	3261 (31.0)			1410 (37.5)	3067 (32.3)			1799 (38.5)	2678 (31.3)			1328 (42.1)	3149 (31.2)
Moderate	6007 (45.4)	3117 (42.2)	2890 (49.4)			380 (34.8)	5627 (46.3)			1055 (38.6)	4952 (47.1)			1545 (41.1)	4462 (47.1)			1955 (41.8)	4052 (47.3)			1219 (38.6)	4788 (47.5)
High	2756 (20.8)	1473 (19.9)	1283 (21.9)			168 (15.4)	2588 (21.3)			462 (16.9)	2294 (21.9)			805 (21.4)	1951 (20.6)			923 (19.7)	1833 (21.4)			608 (19.3)	2148 (21.3)
Health status, n (%)				1226.6	< .001			740.3	< .001			1183.2	< .001			718.3	< .001			915.1	< .001			1191.9	< .001
Low	1457 (11.0)	1235 (16.7)	222 (3.8)			354 (32.5)	1103 (9.1)			685 (25.1)	772 (7.3)			753 (20.0)	704 (7.4)			897 (19.2)	560 (6.5)			743 (23.5)	714 (7.1)
Moderate	3961 (29.9)	2727 (36.9)	1234 (21.1)			438 (40.1)	3523 (29.0)			1147 (42.0)	2814 (26.8)			1399 (37.2)	2562 (27.0)			1774 (37.9)	2187 (25.6)			1312 (41.6)	2649 (26.3)
High	7822 (59.1)	3425 (46.4)	4397 (75.1)			299 (27.4)	7523 (61.9)			901 (32.9)	6921 (65.9)			1608 (42.8)	6214 (65.6)			2006 (42.9)	5816 (67.9)			1100 (34.9)	6722 (66.6)
Breakfast, n (%)				370.3	< .001			193.2	< .001			371.9	< .001			201.4	< .001			307.3	< .001			337.4	< .001
Never	337 (2.5)	240 (3.2)	97 (1.7)			64 (5.9)	273 (2.2)			135 (4.9)	202 (1.9)			134 (3.6)	203 (2.1)			160 (3.4)	177 (2.1)			142 (4.5)	195 (1.9)
1-2 times per week	1389 (10.5)	938 (12.7)	451 (7.7)			198 (18.1)	1191 (9.8)			448 (16.4)	941 (9.0)			501 (13.3)	888 (9.4)			640 (13.7)	749 (8.7)			468 (14.8)	921 (9.1)
3-4 times per week	1812 (13.7)	1175 (15.9)	637 (10.9)			206 (18.9)	1606 (13.2)			482 (17.6)	1330 (12.7)			636 (16.9)	1176 (12.4)			776 (16.6)	1036 (12.1)			554 (17.6)	1258 (12.5)
5-6 times per week	2563 (19.4)	1585 (21.5)	978 (16.7)			201 (18.4)	2362 (19.4)			588 (21.5)	1975 (18.8)			814 (21.6)	1749 (18.4)			1049 (22.4)	1514 (17.7)			708 (22.4)	1855 (18.4)
Everyday	7139 (53.9)	3449 (46.7)	3690 (63.0)			422 (38.7)	6717 (55.3)			1080 (39.5)	6059 (57.7)			1675 (44.5)	5464 (57.6)			2052 (43.9)	5087 (59.4)			1283 (40.7)	5856 (58.1)
Vegetables and fruits, n (%)				283.4	< .001			114.6	< .001			2236.4	< .001			119.7	< .001			268.9	< .001			142.5	< .001
Never	283 (2.1)	212 (2.9)	71 (1.2)			49 (4.5)	234 (1.9)			104 (3.8)	179 (1.7)			116 (3.1)	167 (1.8)			150 (3.2)	133 (1.6)			112 (3.5)	171 (1.7)
1-2 times per week	3306 (25.0)	2114 (28.6)	1192 (20.4)			373 (34.2)	2933 (24.1)			899 (32.9)	2407 (22.9)			1100 (29.3)	2206 (23.3)			1419 (30.3)	1887 (22.0)			942 (29.9)	2364 (23.4)
3-4 times per week	3077 (23.2)	1814 (24.6)	1263 (21.6)			258 (23.6)	2819 (23.2)			680 (24.9)	2397 (22.8)			901 (24.0)	2176 (23.0)			1179 (25.2)	2898 (22.2)			782 (24.8)	2295 (22.8)
5-6 times per week	1799 (13.6)	988 (13.4)	811 (13.9)			142 (13.0)	1657 (13.6)			341 (12.5)	1458 (13.9)			523 (13.9)	1276 (13.5)			625 (13.4)	1174 (13.7)			406 (12.9)	1393 (13.8)
Everyday	4775 (36.1)	2259 (30.6)	2516 (43.0)			269 (24.7)	4506 (37.1)			709 (25.9)	4066 (38.7)			1120 (29.8)	3655 (38.6)			1304 (27.9)	3471 (40.5)			913 (28.9)	3862 (38.3)
Meat, eggs, and milk, n (%)				197.5	< .001			100	< .001			202.1	< .001			74.7	< .001			206.9	< .001			139.4	< .001
Never	144 (1.1)	92 (1.2)	52 (0.9)			24 (2.2)	120 (1.0)			44 (1.6)	100 (1.0)			47 (1.3)	97 (1.0)			65 (1.4)	79 (0.9)			47 (1.5)	97 (1.0)
1-2 times per week	1361 (10.3)	885 (12.0)	476 (8.1)			183 (16.8)	1178 (9.7)			426 (15.6)	935 (8.9)			466 (12.4)	895 (9.4)			596 (12.7)	765 (8.9)			437 (13.9)	924 (9.2)
3-4 times per week	2391 (18.1)	1483 (20.1)	908 (15.5)			226 (20.7)	2165 (17.8)			584 (21.4)	1807 (17.2)			747 (19.9)	1644 (17.3)			993 (21.2)	1398 (16.3)			659 (20.9)	1732 (17.2)
5-6 times per week	2226 (16.8)	1349 (18.3)	877 (15.0)			201 (18.4)	2025 (16.7)			502 (18.4)	1724 (16.4)			695 (18.5)	1531 (16.1)			898 (19.2)	1328 (15.5)			585 (18.5)	1641 (16.3)
Everyday	7118 (53.8)	3578 (48.4)	3540 (60.5)			457 (41.9)	6661 (54.8)			1177 (43.1)	5941 (56.5)			1805 (48.0)	5313 (56.0)			2125 (45.4)	4993 (58.3)			1427 (45.2)	5691 (56.4)
Sugary beverages, n (%)				52.6	< .001			16.3	0.003			27.4	< .001			38.5	< .001			35.1	< .001			14.9	< .001
Never	1226 (9.3)	706 (9.6)	520 (8.9)			121 (11.1)	1105 (9.1)			293 (10.7)	933 (8.9)			347 (9.2)	879 (9.3)			445 (9.5)	781 (9.1)			323 (10.2)	903 (9.0)
1-2 times per week	6224 (47.0)	3283 (44.4)	2941 (50.2)			480 (44.0)	5744 (47.3)			1183 (43.3)	5041 (48.0)			1637 (43.5)	4587 (48.4)			2065 (44.2)	4159 (48.6)			1404 (44.5)	4820 (47.8)
3-4 times per week	3145 (23.8)	1821 (24.7)	1324 (22.6)			248 (22.7)	2897 (23.8)			649 (23.7)	2496 (23.8)			915 (24.3)	2230 (23.5)			1167 (25.0)	1978 (23.1)			763 (24.2)	2382 (23.6)
5-6 times per week	1220 (9.2)	759 (10.3)	461 (7.9)			94 (8.6)	1126 (9.3)			274 (10.0)	946 (9.0)			413 (11.0)	807 (8.5)			501 (10.7)	719 (8.4)			323 (10.2)	897 (8.9)
Everyday	1425 (10.8)	818 (11.1)	607 (10.4)			148 (13.6)	1277 (10.5)			334 (12.2)	1091 (10.4)			448 (11.9)	977 (10.3)			499 (10.7)	926 (10.8)			342 (10.8)	1083 (10.7)
Dessert, n (%)				22.8	< .001			19.8	0.001			35.8	< .001			48.2	< .001			10.1	< .001			16.4	< .001
Never	1947 (14.7)	1099 (14.9)	848 (14.5)			181 (16.6)	1766 (14.5)			438 (16.0)	1509 (14.4)			504 (13.4)	1443 (15.2)			734 (15.7)	1213 (14.2)			467 (14.8)	1480 (14.7)
1-2 times per week	7406 (55.9)	4014 (54.3)	3392 (58.0)			549 (50.3)	6857 (56.4)			1395 (51.0)	6011 (57.2)			1999 (53.2)	5407 (57.0)			2535 (54.2)	4871 (56.9)			1684 (53.4)	5722 (56.7)
3-4 times per week	2388 (18.0)	1370 (18.5)	1018 (17.4)			207 (19.0)	2181 (18.0)			541 (19.8)	1847 (17.6)			744 (19.8)	1644 (17.3)			863 (18.5)	1525 (17.8)			597 (18.9)	1791 (17.8)
5-6 times per week	684 (5.2)	415 (5.6)	269 (4.6)			64 (5.9)	620 (5.1)			172 (6.3)	512 (4.9)			243 (6.5)	441 (4.7)			248 (5.3)	436 (5.1)			192 (6.1)	492 (4.9)
Everyday	815 (6.2)	489 (6.6)	326 (5.6)			90 (8.2)	725 (6.0)			187 (6.8)	628 (6.0)			270 (7.2)	545 (5.7)			297 (6.4)	518 (6.0)			215 (6.8)	600 (5.9)
Fried food, n (%)				26.4	< .001			21.6	< .001			29.2	< .001			46.3	< .001			29.7	< .001			9.7	0.046
Never	2590 (19.6)	1483 (20.1)	1107 (18.9)			235 (21.5)	2355 (19.4)			565 (20.7)	2025 (19.3)			724 (19.3)	1866 (19.7)			945 (20.2)	1645 (19.2)			669 (21.2)	1921 (19.0)
1-2 times per week	8161 (61.6)	4442 (60.1)	3719 (63.5)			608 (55.7)	7553 (62.2)			1578 (57.7)	6583 (62.7)			2205 (58.6)	5956 (62.8)			2773 (59.3)	5388 (62.9)			1904 (60.3)	6257 (62.0)
3-4 times per week	1712 (12.9)	1017 (13.8)	695 (11.9)			161 (14.8)	1551 (12.8)			406 (14.9)	1306 (12.4)			564 (15.0)	1148 (12.1)			674 (14.4)	1038 (12.1)			415 (13.2)	1297 (12.9)
5-6 times per week	407 (3.1)	253 (3.4)	154 (2.6)			48 (4.4)	359 (3.0)			108 (4.0)	299 (2.8)			157 (4.2)	250 (2.6)			169 (3.6)	238 (2.8)			91 (2.9)	316 (3.1)
Everyday	370 (2.8)	192 (2.6)	178 (3.0)			39 (3.6)	331 (2.7)			76 (2.8)	294 (2.8)			110 (2.9)	260 (2.7)			116 (2.5)	254 (3.0)			76 (2.4)	294 (2.9)
PA, n (%)				24.8	< .001			13.1	0.004			36	< .001			1.6	0.652			8	0.047			47.7	< .001
Q1	3380 (25.5)	1962 (26.6)	1418 (24.2)			326 (29.9)	3054 (25.1)			803 (29.4)	2577 (24.5)			959 (25.5)	2421 (25.5)			1235 (26.4)	2145 (25.0)			910 (28.8)	2470 (24.5)
Q2	3255 (24.6)	1856 (25.1)	1399 (23.9)			266 (24.4)	2989 (24.6)			693 (25.4)	2562 (24.4)			927 (24.7)	2328 (24.6)			1180 (25.2)	2075 (24.2)			824 (26.1)	2431 (24.1)
Q3	3319 (25.1)	1849 (25.0)	1470 (25.1)			255 (23.4)	3064 (25.2)			632 (23.1)	2687(25.6)			965 (25.7)	2354 (24.8)			1158 (24.8)	2161 (25.2)			758 (24.0)	2561 (25.4)
Q4	3286 (24.8)	1720 (23.3)	1566 (26.8)			244 (22.4)	3042 (25.0)			605 (22.1)	2681 (25.5)			909 (24.2)	2377 (25.1)			1104 (23.6)	2182 (25.5)			663 (21.0)	2623 (26.0)
LST, n (%)				80.8	< .001			32.7	< .001			84.9	< .001			55.3	< .001			87.4	< .001			31.8	< .001
< 2h	6862 (51.8)	3572 (48.4)	3290 (56.2)			475 (43.5)	6387 (52.6)			1202 (44.0)	5660 (53.9)			1756 (46.7)	5106 (53.9)			2167 (46.3)	4695 (54.8)			1497 (47.4)	5365 (53.2)
>=2h	6378 (48.2)	3815 (51.6)	2563 (43.8)			616 (56.5)	5762 (47.4)			1531 (56.0)	4847 (46.1)			2004 (53.3)	4374 (46.1)			2510 (53.7)	3868 (45.2)			1658 (52.6)	4720 (46.8)
IGD, n (%)				116.9	< .001			204.3	< .001			262	< .001			208.4	< .001			89.6	< .001			150.7	< .001
NO	13052 (98.6)	7209 (97.6)	5843 (99.8)			1022 (93.7)	12030 (99.0)			2605 (95.3)	10447 (99.4)			3618 (96.2)	9434 (99.5)			4549 (97.3)	8503 (99.3)			3039 (96.3)	10013 (99.3)
Yes	188 (1.4)	178 (2.4)	10 (0.2)			69 (6.3)	119 (1.0)			128 (4.7)	60 (0.6)			142 (3.8)	46 (0.5)			128 (2.7)	60 (0.7)			116 (3.7)	72 (0.7)
LST_IGD, n (%)				188.7	< .001			233.1	< .001			333	< .001			254.9	< .001			168.8	< .001			177.5	< .001
Low No	6804 (51.4)	3518 (47.6)	3286 (56.1)			458 (42.0)	6346 (52.2)			1166 (42.7)	5638 (53.7)			1711 (45.4)	5093 (53.7)			2132 (45.6)	4672 (54.6)			1466 (46.5)	5338 (52.9)
High No	6248 (47.2)	3691 (50.0)	2557 (43.7)			564 (51.7)	5684 (46.8)			1439 (52.7)	4809 (45.8)			1907 (50.7)	4341 (45.8)			2417 (51.7)	3831 (44.7)			1573 (49.9)	4675 (46.4)
Low Yes	58 (0.4)	54 (0.7)	4 (0.1)			17 (1.6)	41 (0.3)			36 (1.3)	22 (0.2)			45 (1.2)	13 (0.1)			35 (0.7)	23 (0.3)			31 (1.0)	27 (0.3)
High Yes	130 (1.0)	124 (1.7)	6 (0.1)			52 (4.8)	78 (0.6)			92 (3.4)	38 (0.4)			97 (2.6)	33 (0.3)			93 (2.0)	37 (0.4)			85 (2.7)	45 (0.4)

## Sheet: Table S2
Table S2: Associations between leisure screen time (quartiles) and mental health (P < .05).
Mental health	Leisure screen time level
	Q1	Q2		Q3		Q4
	OR	OR (95%CI)	P value	OR (95%CI)	P value	OR (95%CI)	P value	P trend
Overall mental health
Model1	Ref.	1.25 (1.14, 1.37)	< .001	1.59 (1.45, 1.74)	< .001	2.03 (1.83, 2.25)	< .001	< .001
Model2	Ref.	1.15 (1.04, 1.26)	0.004	1.25 (1.14, 1.38)	< .001	1.33 (1.19, 1.48)	< .001
Model3	Ref.	1.15 (1.04, 1.26)	0.00419598	1.24 (1.12, 1.37)	< .001	1.31 (1.18, 1.46)	< .001
Psychological distress
Model1	Ref.	1.14 (0.94, 1.38)	0.182757	1.58 (1.31, 1.91)	< .001	1.96 (1.61, 2.40)	< .001	< .001
Model2	Ref.	1.06 (0.87, 1.29)	0.564269	1.22 (1.00, 1.49)	0.0505967	1.19 (0.96, 1.48)	0.113562
Model3	Ref.	1.05 (0.86, 1.29)	0.600136	1.19 (0.97, 1.45)	0.0923061	1.14 (0.92, 1.43)	0.227972
Depression
Model1	Ref.	1.19 (1.05, 1.36)	0.00629872	1.55 (1.36, 1.77)	< .001	2.03 (1.77, 2.33)	< .001	< .001
Model2	Ref.	1.11 (0.96, 1.27)	0.148335	1.22 (1.06, 1.41)	0.00419598	1.32 (1.13, 1.53)	< .001
Model3	Ref.	1.10 (0.96, 1.27)	0.153622	1.20 (1.04, 1.38)	0.0110781	1.29 (1.10, 1.50)	0.000802296
Paranoia
Model1	Ref.	1.18 (1.06, 1.32)	0.00320144	1.52 (1.36, 1.70)	< .001	1.92 (1.70, 2.17)	< .001	< .001
Model2	Ref.	1.10 (0.98, 1.23)	0.107909	1.27 (1.12, 1.43)	< .001	1.40 (1.23, 1.60)	< .001
Model3	Ref.	1.10 (0.98, 1.23)	0.108836	1.25 (1.11, 1.41)	< .001	1.38 (1.21, 1.58)	< .001
Insomnia
Model1	Ref.	1.17 (1.06, 1.30)	0.00269393	1.40 (1.26, 1.56)	< .001	1.73 (1.54, 1.94)	< .001	< .001
Model2	Ref.	1.08 (0.97, 1.21)	0.150246	1.15 (1.02, 1.28)	0.0208314	1.22 (1.08, 1.39)	0.00201279
Model3	Ref.	1.08 (0.97, 1.21)	0.152797	1.14 (1.01, 1.27)	0.0298073	1.21 (1.06, 1.37)	0.00350477
Suicidal ideation
Model1	Ref.	1.24 (1.10, 1.39)	< .001	1.58 (1.40, 1.78)	< .001	1.94 (1.70, 2.21)	< .001	< .001
Model2	Ref.	1.15 (1.01, 1.30)	0.0344645	1.26 (1.11, 1.44)	< .001	1.29 (1.11, 1.49)	0.000802296
Model3	Ref.	1.15 (1.01, 1.30)	0.0342852	1.25 (1.09, 1.43)	< .001	1.26 (1.09, 1.47)	0.00176386
Model 1 (partially-adjusted model) was adjusted for age, sex, area, economic status;
Model 2 (fully-adjusted model) was adjusted for age, sex, area, economic status, single child, caretaker, father's educational level, mother's educational level, BMI, smoking, drinking, academic performance, health status, dietary factor and physical activity level;
Model 3 adjusts for the covariates adjusted in Model 2 and additionally includes mutual adjustment of leisure screen time and internet gaming disorder.

## Sheet: Table S3
Table S3：Associations between LST and IGD (P < .05).
Variables	Model 1		Model 2
	OR (95% CI)	P value	OR (95% CI)	P value
Continuous	1.12 (1.08, 1.15)	< .001	1.07 (1.03, 1.11)	< .001
Dichotomous
Low	Ref.		Ref.
High	2.78 (1.99, 3.90)	< .001	1.79 (1.26, 2.56)	0.00127244
Quartile
Q1	Ref.		Ref.
Q2	1.39 (0.80, 2.40)	0.23	1.19 (0.68, 2.06)	0.54
Q3	2.84 (1.73, 4.67)	< .001	1.86 (1.11, 3.10)	0.02
Q4	4.56 (2.73, 7.62)	< .001	2.29 (1.33, 3.93)	0.00266049
Model 1 (partially-adjusted model) was adjusted for age, sex, area, economic status;
Model 2 (fully-adjusted model) was adjusted for age, sex, area, economic status, single child, caretaker, father's educational level, mother's educational level, BMI, smoking, drinking, academic performance, health status, dietary factor and physical activity level.

## Sheet: Table S4
Table S4: idependent associations between LST and IGD with mental health using raw data (P < .05/5).
Mental health	Leisure screen time				Internet gaming disorder
	Low	High			No	Yes
	OR	OR (95%CI)	P value		OR	OR (95%CI)	P value
Overall mental health
Model1	Ref.	1.58 (1.46, 1.70)	< .001		Ref.	11.47 (8.73, 15.08)	< .001
Model2	Ref.	1.18 (1.08, 1.28)	< .001		Ref.	7.66 (5.67, 10.34)	< .001
Model3	Ref.	1.16 (1.07, 1.27)	< .001		Ref.	7.52 (5.54, 10.22)	< .001
Psychological distress
Model1	Ref.	1.52 (1.31, 1.75)	< .001		Ref.	7.58 (5.52, 10.41)	< .001
Model2	Ref.	1.08 (0.92, 1.28)	0.3427		Ref.	4.85 (3.35, 7.02)	< .001
Model3	Ref.	1.06 (0.89, 1.25)	0.521265		Ref.	4.72 (3.23, 6.90)	< .001
Depression
Model1	Ref.	1.51 (1.36, 1.66)	< .001		Ref.	10.10 (7.30, 13.97)	< .001
Model2	Ref.	1.09 (0.97, 1.23)	0.14		Ref.	6.57 (4.52, 9.55)	< .001
Model3	Ref.	1.07 (0.95, 1.21)	0.235051		Ref.	6.66 (4.55, 9.77)	< .001
Paranoia
Model2	Ref.	1.58 (1.45, 1.73)	< .001		Ref.	8.09 (5.76, 11.38)	< .001
Model3	Ref.	1.27 (1.15, 1.41)	< .001		Ref.	6.38 (4.35, 9.36)	< .001
Model4	Ref.	1.25 (1.13, 1.39)	< .001		Ref.	5.97 (4.06, 8.80)	< .001
Insomnia
Model1	Ref.	1.41 (1.30, 1.53)	< .001		Ref.	4.38 (3.18, 6.02)	< .001
Model2	Ref.	1.09 (0.99, 1.21)	0.0677868		Ref.	3.40 (2.36, 4.90)	< .001
Model3	Ref.	1.08 (0.98, 1.19)	0.122963		Ref.	3.55 (2.44, 5.16)	< .001
Suicidal ideation
Model1	Ref.	1.57 (1.43, 1.73)	< .001		Ref.	6.16 (4.50, 8.43)	< .001
Model2	Ref.	1.23 (1.10, 1.37)	< .001		Ref.	4.23 (2.93, 6.10)	< .001
Model3	Ref.	1.22 (1.09, 1.36)	< .001		Ref.	4.00 (2.75, 5.83)	< .001
Model 1 (partially-adjusted model) was adjusted for age, sex, area, economic status;
Model 2 (fully-adjusted model) was adjusted for age, sex, area, economic status, single child, caretaker, father's educational level, mother's educational level, BMI, smoking, drinking, academic performance, health status, dietary factor and physical activity level;
Model 3 adjusts for the covariates adjusted in Model 2 and additionally includes mutual adjustment of leisure screen time and internet gaming disorder.

## Sheet: Table S5
Table S5: Associations between LST (quartiles) and mental health using raw data (P < 0.05).
Mental health	Leisure screen time level
	Q1	Q2		Q3		Q4
	OR	OR (95%CI)	P value	OR (95%CI)	P value	OR (95%CI)	P value	P trend
Overall mental health
Model1	Ref.	1.28 (1.16, 1.40)	< .001	1.63 (1.48, 1.80)	< .001	2.07 (1.86, 2.30)	< .001	< .001
Model2	Ref.	1.15 (1.04, 1.27)	0.0061317	1.28 (1.15, 1.42)	< .001	1.28 (1.13, 1.45)	< .001
Model3	Ref.	1.16 (1.05, 1.28)	0.00437142	1.26 (1.13, 1.41)	< .001	1.27 (1.12, 1.44)	< .001
Psychological distress
Model1	Ref.	1.14 (0.94, 1.38)	0.172172	1.53 (1.26, 1.85)	< .001	1.80 (1.46, 2.22)	< .001	< .001
Model2	Ref.	1.06 (0.87, 1.29)	0.564269	1.22 (1.00, 1.49)	0.0505967	1.19 (0.96, 1.48)	0.113562
Model3	Ref.	1.03 (0.84, 1.27)	0.772865	1.11 (0.90, 1.38)	0.329718	1.02 (0.79, 1.30)	0.900833
Depression
Model1	Ref.	1.22 (1.07, 1.39)	0.00294156	1.55 (1.36, 1.77)	< .001	1.90 (1.65, 2.20)	< .001	< .001
Model2	Ref.	1.11 (0.96, 1.27)	0.148335	1.22 (1.06, 1.41)	0.00481336	1.32 (1.13, 1.53)	< .001
Model3	Ref.	1.16 (1.00, 1.34)	0.0460107	1.20 (1.03, 1.40)	0.02021	1.15 (0.96, 1.36)	0.125515
Paranoia
Model1	Ref.	1.20 (1.07, 1.34)	0.00145993	1.59 (1.41, 1.78)	< .001	2.02 (1.77, 2.29)	< .001	< .001
Model2	Ref.	1.10 (0.98, 1.23)	0.107909	1.27 (1.12, 1.43)	< .001	1.40 (1.23, 1.60)	< .001
Model3	Ref.	1.09 (0.97, 1.24)	0.153568	1.29 (1.13, 1.47)	< .001	1.39 (1.20, 1.62)	< .001
Insomnia
Model1	Ref.	1.19 (1.07, 1.32)	0.00149269	1.44 (1.29, 1.60)	< .001	1.71 (1.51, 1.93)	< .001	< .001
Model2	Ref.	1.24 (1.10, 1.40)	< .001	1.62 (1.43, 1.83)	< .001	2.04 (1.78, 2.34)	< .001
Model3	Ref.	1.08 (0.96, 1.21)	0.21807	1.13 (0.99, 1.28)	0.0623202	1.12 (0.97, 1.29)	0.128105
Suicidal ideation
Model1	Ref.	1.24 (1.10, 1.39)	< .001	1.58 (1.40, 1.78)	< .001	1.94 (1.70, 2.21)	< .001	< .001
Model2	Ref.	1.15 (1.01, 1.30)	0.0344645	1.26 (1.11, 1.44)	< .001	1.29 (1.11, 1.49)	< .001
Model3	Ref.	1.17 (1.02, 1.34)	0.0254	1.33 (1.15, 1.53)	< .001	1.36 (1.16, 1.61)	< .001
Model 1 (partially-adjusted model) was adjusted for age, sex, area, economic status;
Model 2 (fully-adjusted model) was adjusted for age, sex, area, economic status, single child, caretaker, father's educational level, mother's educational level, BMI, smoking, drinking, academic performance, health status, dietary factor and physical activity level;
Model 3 adjusts for the covariates adjusted in Model 2 and additionally includes mutual adjustment of leisure screen time and internet gaming disorder.

## Sheet: Table S6
TableS6：Associations between LST and IGD using raw data (P < .05).
Variables	Model 1			Model 2
	OR (95% CI)	P value		OR (95% CI)	P value
Continuous	1.17 (1.11, 1.24)	< .001		1.08 (1.01, 1.15)	0.0270659
Dichotomous
Low	Ref.			Ref.
High	2.59 (1.82, 3.67)	< .001		1.72 (1.16, 2.55)	0.00720428
Quartile
Q1	Ref.			Ref.
Q2	1.28 (0.75, 2.18)	0.366037		0.98 (0.55, 1.74)	0.93937
Q3	2.55 (1.57, 4.15)	< .001		1.67 (0.98, 2.84)	0.0589443
Q4	4.02 (2.41, 6.70)	< .001		1.92 (1.08, 3.42)	0.0263727
Model 1 (partially-adjusted model) was adjusted for age, sex, area, economic status;
Model 2 (fully-adjusted model) was adjusted for age, sex, area, economic status, single child, caretaker, father's educational level, mother's educational level, BMI, smoking, drinking, academic performance, health status, dietary factor and physical activity level.

## Sheet: Table S7
Table S7: Subgroup analysis of the association between LST and mental health (P < .05/5).
Subgroups	Overall mental health		Psychological distress		Depression		Paranoia		Insomnia		Suicidal ideation
	OR (95% CI)	P value	OR (95% CI)	P value	OR (95% CI)	P value	OR (95% CI)	P value	OR (95% CI)	P value	OR (95% CI)	P value
Overall	1.18 (1.09, 1.27)	< .001	1.14 (0.98, 1.33)	0.0938301	1.16 (1.05, 1.29)	0.00530792	1.22 (1.11, 1.34)	< .001	1.12 (1.02, 1.22)	0.0129756	1.15 (1.04, 1.28)	0.00602915
Sex
Boys	1.14 (1.02, 1.27)	0.01625	1.11 (0.87, 1.43)	0.398231	1.15 (0.97, 1.36)	0.104376	1.16 (1.02, 1.33)	0.0282564	1.12 (0.99, 1.27)	0.0797337	1.08 (0.92, 1.27)	0.351485
Girls	1.21 (1.09, 1.34)	< .001	1.16 (0.96, 1.41)	0.132834	1.17 (1.02, 1.34)	0.0262208	1.28 (1.12, 1.45)	< .001	1.11 (0.98, 1.26)	0.094464	1.21 (1.06, 1.38)	0.00467986
Area
Urban	1.30 (1.15, 1.47)	< .001	1.19 (0.94, 1.50)	0.146842	1.24 (1.05, 1.46)	0.0134177	1.28 (1.11, 1.49)	< .001	1.18 (1.02, 1.36)	0.0273201	1.31 (1.12, 1.54)	< .001
Rural	1.16 (1.05, 1.28)	0.00243801	1.12 (0.91, 1.38)	0.269309	1.12 (0.97, 1.29)	0.120757	1.22 (1.08, 1.38)	0.00158277	1.19 (1.06, 1.34)	0.00293605	1.07 (0.93, 1.22)	0.351517
Economic status
High-income	1.25 (0.93, 1.68)	0.131581	1.62 (0.85, 3.09)	0.145711	1.33 (0.87, 2.02)	0.190302	1.35 (0.94, 1.94)	0.100623	0.96 (0.68, 1.37)	0.836831	1.35 (0.91, 2.00)	0.141962
Low- to middle-income	1.16 (1.08, 1.26)	< .001	1.10 (0.94, 1.29)	0.227462	1.14 (1.02, 1.27)	0.0211616	1.20 (1.09, 1.33)	< .001	1.13 (1.03, 1.24)	0.00772639	1.13 (1.01, 1.25)	0.0265643
Single child
Yes	1.11 (0.97, 1.26)	0.115861	1.11 (0.86, 1.45)	0.420852	1.00 (0.83, 1.20)	0.998077	1.29 (1.10, 1.51)	0.00151355	1.04 (0.89, 1.21)	0.620563	0.99 (0.83, 1.18)	0.906761
No	1.21 (1.10, 1.32)	< .001	1.14 (0.94, 1.37)	0.179322	1.25 (1.09, 1.42)	< .001	1.18 (1.05, 1.33)	0.00432923	1.15 (1.03, 1.28)	0.0107542	1.25 (1.11, 1.42)	< .001
Caretaker
Parents or others	1.20 (1.10, 1.31)	< .001	1.13 (0.94, 1.37)	0.198952	1.19 (1.04, 1.35)	0.0108054	1.24 (1.11, 1.39)	< .001	1.16 (1.04, 1.29)	0.00615239	1.15 (1.01, 1.30)	0.0302563
Single parent	1.13 (0.99, 1.29)	0.0711568	1.12 (0.86, 1.45)	0.396776	1.11 (0.92, 1.33)	0.279306	1.18 (1.01, 1.39)	0.0413217	1.04 (0.89, 1.22)	0.58152	1.16 (0.98, 1.38)	0.0933801
P for interaction >.05.

## Sheet: Table S8
Table S8: Subgroup analysis of the association between IGD and mental health (P < .05/5).
Subgroups	Overall mental health		Psychological distress		Depression		Paranoia		Insomnia		Suicidal ideation
	OR (95% CI)	P value	OR (95% CI)	P value	OR (95% CI)	P value	OR (95% CI)	P value	OR (95% CI)	P value	OR (95% CI)	P value
Overall	6.58 (5.02, 8.62)	< .001	4.40 (3.12, 6.19)	< .001	6.43 (4.56, 9.06)	< .001	5.77 (4.05, 8.21)	< .001	2.90 (2.09, 4.05)	< .001	3.85 (2.76, 5.37)	< .001
Sex
Boys	6.29 (4.51, 8.76)	< .001	3.61 (2.27, 5.75)	< .001	6.57 (4.34, 9.95)	< .001	5.00 (3.29, 7.59)	< .001	2.93 (1.96, 4.39)	< .001	3.40 (2.28, 5.08)	< .001
Girls	9.23 (5.67, 15.04)	< .001	6.27 (3.65, 10.80)	< .001	6.36 (3.41, 11.84)	< .001	9.18 (4.52, 18.64)	< .001	2.92 (1.63, 5.25)	< .001	5.30 (2.78, 10.11)	< .001
Area
Urban	4.79 (3.01, 7.64)	< .001	3.43 (1.91, 6.16)	< .001	6.09 (3.35, 11.09)	< .001	4.85 (2.60, 9.02)	< .001	2.20 (1.25, 3.88)	< .001	2.89 (1.63, 5.13)	< .001
Rural	7.22 (5.17, 10.08)	< .001	4.85 (3.16, 7.45)	< .001	6.40 (4.20, 9.76)	< .001	6.02 (3.91, 9.27)	< .001	3.10 (2.05, 4.69)	< .001	4.30 (2.84, 6.51)	< .001
Economic status
High-income	3.61 (1.53, 8.51)	0.00338835	1.11 (0.20, 6.14)	0.903343	3.00 (0.78, 11.48)	0.109447	9.07 (2.56, 32.14)	< .001	1.76 (0.58, 5.38)	0.320172	1.39 (0.41, 4.69)	0.591215
Low- to middle-income	7.16 (5.38, 9.52)	< .001	4.90 (3.44, 6.98)	< .001	6.89 (4.80, 9.89)	< .001	5.70 (3.95, 8.25)	< .001	3.05 (2.15, 4.32)	< .001	4.31 (3.04, 6.13)	< .001
Single child
Yes	6.15 (3.77, 10.04)	< .001	3.80 (1.97, 7.33)	< .001	5.32 (2.89, 9.82)	< .001	6.03 (3.17, 11.50)	< .001	2.61 (1.44, 4.72)	0.00158788	3.78 (2.05, 6.97)	< .001
No	6.79 (4.90, 9.40)	< .001	4.91 (3.27, 7.38)	< .001	7.45 (4.90, 11.32)	< .001	5.73 (3.75, 8.74)	< .001	3.04 (2.04, 4.54)	< .001	3.93 (2.63, 5.87)	< .001
Caretaker
Parents or others	6.47 (4.62, 9.06)	< .001	4.21 (2.74, 6.48)	< .001	6.67 (4.31, 10.31)	< .001	7.11 (4.46, 11.33)	< .001	2.78 (1.84, 4.22)	< .001	3.13 (2.06, 4.74)	< .001
Single parent	7.13 (4.53, 11.22)	< .001	5.32 (2.97, 9.54)	< .001	6.31 (3.59, 11.11)	< .001	4.33 (2.49, 7.51)	< .001	3.31 (1.91, 5.76)	< .001	5.99 (3.35, 10.70)	< .001
P for interaction >.05.

## Sheet: Table S9
Table S9: Subgroup analysis of the association between LST and mental health using raw data (P < .05/5).
Subgroups	Overall mental health		Psychological distress		Depression		Paranoia		Insomnia		Suicidal ideation
	OR (95% CI)	P value	OR (95% CI)	P value	OR (95% CI)	P value	OR (95% CI)	P value	OR (95% CI)	P value	OR (95% CI)	P value
Overall	1.16 (1.07, 1.27)	< .001	1.06 (0.89, 1.25)	0.521265	1.07 (0.95, 1.21)	0.235051	1.25 (1.13, 1.39)	< .001	1.08 (0.98, 1.19)	0.122963	1.22 (1.09, 1.36)	< .001
Sex
Boys	1.19 (1.05, 1.35)	0.00609545	1.11 (0.82, 1.49)	0.499995	1.12 (0.93, 1.37)	0.236674	1.23 (1.06, 1.44)	0.00740823	1.16 (1.00, 1.34)	0.0529081	1.17 (0.97, 1.41)	0.10288
Girls	1.16 (1.03, 1.30)	0.0169247	1.08 (0.86, 1.35)	0.499179	1.06 (0.90, 1.25)	0.464708	1.25 (1.08, 1.45)	0.00310307	1.01 (0.88, 1.17)	0.855218	1.26 (1.08, 1.46)	0.00294068
Area
Urban	1.32 (1.15, 1.51)	< .001	1.22 (0.94, 1.58)	0.13322	1.22 (1.01, 1.48)	0.0380106	1.30 (1.11, 1.54)	0.00154332	1.21 (1.03, 1.42)	0.0211426	1.31 (1.10, 1.57)	0.00239755
Rural	1.18 (1.05, 1.33)	0.0045809	1.03 (0.80, 1.33)	0.808303	1.04 (0.88, 1.23)	0.668925	1.26 (1.09, 1.46)	0.00185916	1.14 (0.99, 1.30)	0.0662271	1.19 (1.01, 1.40)	0.0395067
Economic status
High-income	0.98 (0.70, 1.39)	0.930731	1.02 (0.44, 2.36)	0.967859	1.15 (0.69, 1.93)	0.588774	1.22 (0.80, 1.85)	0.356073	0.79 (0.52, 1.20)	0.266176	1.01 (0.63, 1.63)	0.969428
Low- to middle-income	1.19 (1.08, 1.30)	< .001	1.11 (0.92, 1.33)	0.279496	1.08 (0.95, 1.23)	0.224069	1.24 (1.11, 1.39)	< .001	1.11 (1.00, 1.24)	0.0424441	1.22 (1.08, 1.38)	0.00104981
Single child
Yes	1.14 (0.99, 1.32)	0.0779247	1.05 (0.78, 1.42)	0.754668	0.94 (0.76, 1.16)	0.54745	1.36 (1.14, 1.63)	< .001	1.04 (0.88, 1.23)	0.65747	1.09 (0.89, 1.33)	0.392212
No	1.19 (1.07, 1.33)	0.00131539	1.14 (0.91, 1.42)	0.251697	1.17 (1.00, 1.36)	0.0470458	1.18 (1.04, 1.35)	0.0134603	1.10 (0.97, 1.25)	0.134184	1.31 (1.13, 1.52)	< .001
Caretaker
Parents or others	1.19 (1.07, 1.33)	< .001	1.11 (0.89, 1.38)	0.352862	1.13 (0.97, 1.31)	0.113699	1.28 (1.12, 1.45)	< .001	1.13 (1.00, 1.28)	0.0500344	1.24 (1.08, 1.44)	0.00293794
Single parent	1.14 (0.98, 1.33)	0.087793	1.07 (0.79, 1.46)	0.641382	1.00 (0.81, 1.24)	0.975467	1.18 (0.98, 1.43)	0.0743997	1.01 (0.84, 1.21)	0.923134	1.18 (0.96, 1.44)	0.113354
P for interaction >.05.

[truncated: 11 more sheets: Table S10, Table S11, Table S12, Table S13, Table S14 , Table S15 , Table S16, Table S17, Table S18, Table S19, Table S20]
